# Supplementary material for: Clinical application of cell-free next-generation sequencing for infectious diseases at a tertiary children’s hospital
Source: BMC Infect Dis. 2021 Jun 11;21:552. doi: 10.1186/s12879-021-06292-4 (PMC8192220; doi:10.1186/s12879-021-06292-4)
Supplement: Supplementary file 2 — Additional file 2. Full conventional and cfNGS results with adjudication. [file 12879_2021_6292_MOESM2_ESM.xlsx]

## Sheet: Sheet1
Record ID		Blood Culture			Respiratory Culture					Body Fluid Culture								Respiratory viral PCR panel				Other test
Record ID	Number cfNGS	#Tests	Result	Organism 1	#Tests	Result	Organism 1	Organism 2	Organism 3	#Tests	Result	Type	Organism 1	Organism 2	Organism 3	Organism 4	Organism 5	#Tests	Result	Organism 1	Organism 2	#Tests	Result	Test 1	Test 2	Test 3	Test 4	Test 5	Result of Karius	Multiple organisms?	Organism 1	organism-specific adjudication	justification	Organism 2	organism-specific adjudication	justification	Organism 3	organism-specific adjudication	justification	Organism 4	organism-specific adjudication	justification	Organism 5	organism-specific adjudication	justification	Organism 6	organism-specific adjudication	justification	Organism 7
1	1	1			3	Positive	P. aeruginosa	Prevotella spp		0								0				0							Negative	No (0)
2	1	2			2					2								2				0							Positive	No (0)	S. pneumonia	TP	Clinical symptoms suggest infection
3	1	2			1					0								0				0							Positive	Yes (1)	F. nucleatum	TP	Focal finding on imaging	EBV	FP	likely commensal	P. micra	FP	likely commensal
4	1	1			0					0								2				0							Positive	Yes (1)	P. aeruginosa	FP	likely commensal	B. multivorans	FP	likely commensal	Human adenovirus C	FP	likely commensal
5	1	2			2	Positive	Coagulase negative staphylococcus			1								1	Positive	Rhinovirus/enterovirus		0							Positive	No (0)	S. pneumonia	TP	Clinical symptoms suggest infection
6	1	0			0					1	Positive	Abscess	S. intermedius					0				5							Positive	Yes (1)	A. segnis	FP	likely commensal	Epstein-Barr virus	FP	likely commensal	S. intermedius	TP	concordant with coventional testing
7	1	0			0					1								0				1							Positive	No (0)	S. pneumonia	TP	Clinical symptoms suggest infection
8	1	0			0					1								1				0							Positive	No (0)	S. pneumonia	TP	Clinical symptoms suggest infection
9	1	0			1					1								0				0							Positive	Yes (1)	Group A streptococcus	TP	Clinical symptoms suggest infection	A. graevenitzii	FP	likely commensal	V. dispar	FP	likely commensal	A. odontolyticus	FP	likely commensal
10	1	0			0					2								1	Positive	Coronavirus		0							Positive	No (0)	S. pneumonia	TP	Focal finding on imaging
11	1	2	Positive	S. pneumoniae	1	Positive	S. pneumoniae	M. catarrhalis		0								1	Positive	Human metapneumovirus		0							Positive	No (0)	S. pneumonia	TP	Clinical symptoms suggest infection
12	1	1			0					1								1	Positive	Coronavirus		0							Negative	No (0)
13	1	1			1	Positive	S. aureus			0								1	Positive	Influenza		1							Positive	No (0)	S. pneumonia	TP	Clinical symptoms suggest infection
14	1	0			0					0								0				0							Positive	No (0)	S. pneumonia	TP	Clinical symptoms suggest infection
15	1	1			1	Positive	S. pneumoniae			4								1	Positive	Influenza		0							Positive	No (0)	S. pneumonia	TP	concordant with coventional testing
15	2	1			1	Positive	P. aeruginosa			0								0				1							Positive	No (0)	P. aeruginosa	TP	concordant with coventional testing
16	1	2			0					0								1				0							Positive	No (0)	S. pneumonia	TP	Clinical symptoms suggest infection
17	1	2			0					1								1				0							Negative	No (0)
18	1	1			1	Positive	S. Aureus	E. cloacae		1								0				1							Positive	Yes (1)	Enterococcus spp	TP	Clinical symptoms suggest infection	M. mageritense	FP	likely commensal
18	2	2			1	Positive	S. aureus	E. cloacae		2								0				0							Positive	Yes (1)	Enterococcus spp	TP	Clinical symptoms suggest infection	B. multivorans	FP	likely commensal
19	1	1			0					1								1	Positive	Rhinovirus/enterovirus		3	Positive	Rotavirus ag in stool					Negative	No (0)
20	1	0			0	Positive	Coagulase negative staphylococcus			0								1				4							Positive	Yes (1)	S. epidermidis	FP	likely commensal	B. vulgatus	FP	likely commensal
21	1	1			2	Positive	Fungal - Non Candida	Mycobacterium spp		1								1				0							Positive	Yes (1)	BK polyomavirus	FP	likely commensal	M. abscessus	FP	likely commensal	Rhizomucor miehei	TP	concordant with coventional testing
21	2	0			0					0								0				1							Positive	Yes (1)	S. epidermidis	FP	likely commensal	BK polyomavirus	FP	likely commensal	Mycobacterium abscessus	FP	likely commensal
21	3	0			0					0								0				1							Positive	Yes (1)	Klebsiella spp	FP	likely commensal
22	1	1			0					0								0				0							Positive	Yes (1)	B. multivorans	FP	likely commensal	E. raffinosus
23	1	1			0					2								0				0							Positive	No (0)	Enterobacter spp	FP	likely commensal
23	2	1			0					2								0				1							Negative	No (0)
24	1	0			1					1								0				3							Negative	No (0)
25	1	3			0					1								1				8							Positive	No (0)	Rhizopus oryzae	TP	Clinical symptoms suggest infection
25	2	0			0					0								0				0							Positive	Yes (1)	Rhizopus oryzae	TP	Clinical symptoms suggest infection	HHV6	FP	likely commensal
26	1	3			0					2								1				19							Positive	No (0)	P. aeruginosa	TP	Clinical symptoms suggest infection
27	1	2			0					3								0				3							Negative	No (0)
28	1	4			0					1								0				6							Positive	No (0)	K. kingae	TP	Clinical symptoms suggest infection
28	2	0			0					0								0				0							Positive	No (0)	CMV	FP	likely commensal
29	1	2			0					4								1				6	Positive	Quantiferon Gold					Positive	No (0)	M. mageritense	TP	concordant with coventional testing
30	1	0			0					3								1				4							Positive	Yes (1)	P. aeruginosa	FP	likely commensal	S. intermedius	FP	likely commensal	B. multivorans	FP	likely commensal	R. dentocarlosa	FP	likely commensal	R. mucilaginosa	FP	likely commensal
31	1	0			1	Positive	Prevotella spp			4	Positive	Respiratory	Aspergillus antigen					0				0							Negative	No (0)
32	1	3			0					1								1				0							Positive	No (0)	Cupriavidus gilardii	FP	likely commensal
33	1	0			2					1								1	Positive	Rhinovirus/enterovirus		6	Positive	Respiratory sputum - M. pneuomoniae					Positive	Yes (1)	Enterobacter spp	FP	likely commensal	M. pneuomoniae	TP	concordant with coventional testing	E. amnigenus	FP	likely commensal
34	1	0			0					1								0				1	Positive	S. hominis from wound					Negative	No (0)
35	1	1			1	Positive	H. influenzae			4	Positive	Stool	Fungal (stool)					1				3							Positive	Yes (1)	E. coli	TP	Clinical symptoms suggest infection	H.s influenzae	FP	likely commensal	C. afermentans	FP	likely commensal	C. lipophiloflavum	FP	likely commensal	M. pneumoniae	FP	likely commensal
37	1	1			1					2								0				5							Negative	No (0)
38	1	1			2					0								0				10							Positive	No (0)	H. influenzae	TP	Clinical symptoms suggest infection
39	1	1			0					1								1				1							Negative	No (0)
40	1	1			1					1								1				8	Positive	Post-mortem Liver biopsy E. coli					Positive	No (0)	E. coli	TP	concordant with coventional testing
41	1	2			0					0								0				1							Negative	No (0)
42	1	4			0					0								0				0							Negative	No (0)
43	1	1			1	Positive	Veillonella spp			0								1				2							Positive	No (0)	Ralstonia pickettii	FP	likely commensal
44	1	3			0					0								0				4							Positive	Yes (1)	Enterococcus spp	FP	likely commensal	S. epidermidis	FP	likely commensal	R. mucilaginosa	FP	likely commensal
44	2	3			0					0								1				6	Positive	Adenovirus Antigen					Positive	Yes (1)	Enterococcus spp	FP	likely commensal	S. epidermidis	FP	likely commensal
44	3	0			0					0								0				5	Positive	Adenovirus Antigen					Positive	Yes (1)	Enterococcus spp	TP	Clinical symptoms suggest infection	S. epidermidis	FP	likely commensal	A. fumingatus	FP	likely commensal
44	4	3			0					1								0				4	Positive	Adenovirus Antigen					Positive	No (0)	S. epidermidis	TP	Clinical symptoms suggest infection
44	5	0			0					0								0				4	Positive	Adenovirus Antigen					Positive	No (0)	S. epidermidis	FP	likely commensal
44	6	0			0					1	Positive	Stool	Coagulase negative staphylococcus (stool)					0				4	Positive	Adenovirus Antigen					Positive	Yes (1)	Enterobacter spp	FP	likely commensal	S. epidermidis	FP	likely commensal	Torque tenovirus	FP	likely commensal	M. luteus	FP	likely commensal	A. haemolytus	FP	likely commensal	S. cerevisiae	FP	likely commensal
44	7	0			0					0								0				2							Positive	Yes (1)	S. epidermidis	TP	Clinical symptoms suggest infection	A. gravenitzii	FP	likely commensal
45	1	2			0					1								1				7	Positive	BK Virus PCR urine					Positive	No (0)	R. mucilaginosa	TP	Clinical symptoms suggest infection
46	1	1			0					2								1				7							Positive	Yes (1)	E. coli	TP	Clinical symptoms suggest infection	M. mageritense	FP	likely commensal	N. mucosa	FP	likely commensal	P. melaninogenica	FP	likely commensal	R. mucilaginosa	FP	likely commensal
47	1	0			0					0								0				5	Positive	Quantiferon Gold					Positive	Yes (1)	F. nucleatum	TP	Clinical symptoms suggest infection	S. intermedius	TP	Clinical symptoms suggest infection
48	1	2			0					0								1	Positive	Rhinovirus/enterovirus		2							Positive	Yes (1)	B. multivorans	FP	likely commensal	M. pneumoniae	FP	likely commensal
50	1	0			0					2								0				0							Positive	Yes (1)	B. adolescentis	FP	likely commensal	B. longu	FP	likely commensal	L. fermentum	FP	likely commensal	R. fascians	FP	likely commensal	R. mucosa	FP	likely commensal
51	1	1			0					0								0				1							Positive	No (0)	Torque tenovirus	FP	likely commensal
52	1	0			1					1								1	Positive	Rhinovirus/enterovirus		4	Positive	Quantiferon Gold					Positive	No (0)	B. fragilis	FP	likely commensal
53	1	1			0					0								0				2							Negative	No (0)
54	1	3			1	Positive	Candida spp			1								1				0							Positive	No (0)	C. parapsilosis	TP	concordant with coventional testing
55	1	2			0					1								1				2							Negative	No (0)
56	1	5			0					0								1				5							Negative	No (0)
58	1	2			0					1								0				9	Positive	Antistreptolysin O titer					Negative	No (0)
59	1	2			6	Positive	Acid fast bacilli	Mycobacterium spp		1								1				5							Positive	Yes (1)	P. loescheii	FP	likely commensal	R. pickettii	FP	likely commensal
60	1	0			0					1								0				0							Positive	Yes (1)	H. influenzae	TP	Clinical symptoms suggest infection	B.multivorans	FP	likely commensal	CMV	FP	likely commensal
61	1	0			0					0								0				3	Positive	Coccidioides from tissue culture lung nodule					Negative	No (0)
62	1	7	Positive	S. epidermidis	1					1								0				7	Positive	CMV DNA PCR - plasma	BK Virus PCR Urine				Positive	No (0)	CMV	TP	concordant with coventional testing
63	1	6			0					0								0				3		HSV PCR HSV 1					Positive	Yes (1)	Enterococcus spp	FP	likely commensal	S. epidermidis	FP	likely commensal	B.s fragilis	FP	likely commensal	C. albicans	FP	likely commensal	G. elecans	FP	likely commensal	HSV 1	TP	concordant with conventional testing
63	2	1			0					0								0				1							Positive	Yes (1)	Bacteroides vulgatus	FP	likely commensal	C. albicans	FP	likely commensal
63	3	1			0					1								1				0							Positive	Yes (1)	Enterococcus spp	FP	likely commensal	Enterococcus spp	FP	likely commensal	C. albicans	FP	likely commensal
64	1	1			0					1								2				0							Positive	Yes (1)	Enterobacter spp	TP	Clinical symptoms suggest infection	Enterococcus spp	TP	Clinical symptoms suggest infection	CMV	FP	likely commensal
65	1	0			0					1								1				0							Negative	No (0)
66	1	5			0					0								1	Positive	Rhinovirus/enterovirus		0							Negative	No (0)
67	1	3			1					1								2				0							Positive	Yes (1)	N. flavescens	FP	likely commensal	N. mucosa	FP	likely commensal
67	2	1			0					1								1				1							Negative	No (0)
71	1	0			0					0								0				3							Negative	No (0)
72	1	0			0					0								0				6							Negative	No (0)
73	1	5			1					1								1				6							Positive	Yes (1)	Bacteroides caccal	TP	Clinical symptoms suggest infection	B. ovatus	TP	Clinical symptoms suggest infection	B. vulgatus	TP	Clinical symptoms suggest infection
73	2	0			4	Positive	Rhizopus spp	CMV		2	Positive	Pleural fluid	S. epidermidis	Rhizopus spp				0				8	Positive	Pleural fluid mold test - Rhizopus species					Positive	Yes (1)	CMV	TP	concordant with coventional testing	Torque tenovirus	FP	likely commensal	Rhizopus microsporus	TP	concordant with coventional testing
74	1	2			0					0								1				1	Positive	S. pneumoniae Ig serotypes Quest					Positive	Yes (1)	S. pneumoniae	TP	concordant with coventional testing	B. fragilis	FP	likely commensal	B. vulgatus	FP	likely commensal	B. ovatus	FP	likely commensal	M. pneumoniae
75	1	5			0					0								0				6							Positive	Yes (1)	BK polyomavirus	TP	Clinical symptoms suggest infection	S. saprophyticus	FP	likely commensal	S. capitis	FP	likely commensal	CMV	TP	Clinical symptoms suggest infection
76	1	2			1	Positive	S. maltophilia	P. aeruginosa	E. aerogenes	1								0				4							Positive	Yes (1)	E. coli	TP	Clinical symptoms suggest infection	P. aeruginosa	TP	Clinical symptoms suggest infection	C. koseri	TP	Clinical symptoms suggest infection
77	1	0			1					0								1				1							Negative	No (0)
78	1	1			0					0								1				11							Negative	No (0)
79	1	2			0					0								0				2	Positive	Parvovirus B19 serology					Positive	No (0)	S. epidermidis	TP	Clinical symptoms suggest infection
80	1	7			0					2	Positive	Stool	C difficile					1				7							Negative	No (0)
81	1	3			0					4	Positive	stool	Enterococcus spp	Mixed flora (stool)				0				2							Positive	No (0)	S. epidermidis
82	1	1			0					0								1				0							Negative	No (0)
83	1	2			0					0								0				0							Positive	No (0)	C. diphtheriae	TP	Clinical symptoms suggest infection
83	2	0			0					0								0				0							Positive	No (0)	Klebsiella spp	FP	likely commensal
84	1	1			0					1	Positive	Abscess	S. pyogenes					0				0							Positive	Yes (1)	Group A streptococcus	TP	concordant with coventional testing	A. haemolyticus	FP	likely commensal	B. fragilis	FP	likely commensal	EBV	FP	likely commensal
85	1	1			0					2								0				3							Positive	No (0)	Enterococcus spp	TP	concordant with coventional testing
85	2	1			0					1								1				0							Negative	No (0)
85	3	1			0					1								0				0							Negative	No (0)
85	4	0			0					0								0				0							Positive	Yes (1)	Enterococcus spp	FP	likely commensal	P. aeruginosa	FP	likely commensal
86	1	6			0					0								1				0							Positive	Yes (1)	E. coli	TP	Clinical symptoms suggest infection	B.thetaiotaomicron	TP	Clinical symptoms suggest infection	B. uniformis	TP	Clinical symptoms suggest infection	B. vulgatus	TP	Clinical symptoms suggest infection	O. splanchnicus	FP	likely commensal
86	2	4			0					3								0				5							Positive	Yes (1)	E. coli	FP	likely commensal	B. thetaiotaomicron	FP	likely commensal
86	3	0			0					1								0				1							Positive	Yes (1)	E. coli	FP	likely commensal	B. uniformis	FP	likely commensal
87	1	2	Positive	B. cereus	1	Positive	P. aeruginosa			1								1	Positive	Rhinovirus/enterovirus	RSV	0							Positive	No (0)	H. influenzae	TP	Clinical symptoms suggest infection
88	1	0			0					1								0				2							Positive	No (0)	EBV	FP	likely commensal
89	1	0			0					0								1				4							Negative	No (0)
90	1	1			0					1								0				2							Negative	No (0)
91	1	3			0					1								1				4							Negative	No (0)
91	2	0			0					0								1				1							Positive	Yes (1)	S. epidermidis	FP	likely commensal	HSV 1	FP	likely commensal
92	1	2	Positive	Micrococcus spp	1	Positive	M. catarrhalis	Alpha hemolytic streptococcus		1								1				0							Positive	Yes (1)	Group A streptococcus	TP	Clinical symptoms suggest infection	M. catarrhalis	FP	likely commensal
93	1	1			1					0								0				6							Positive	Yes (1)	Enterobacter spp	TP	Clinical symptoms suggest infection	P. aeruginosa	TP	Clinical symptoms suggest infection	B. vulgatus	TP	Clinical symptoms suggest infection
95	1	1			0					2	Positive	Wound	E. coli	S. aureus	S. agalactiae	Viridans group streptococcus	Diphtheroids	0				0							Positive	Yes (1)	B. fragilis	TP	Clinical symptoms suggest infection	B. vatus	TP	Clinical symptoms suggest infection	EBV	FP	likely commensal
96	1	1			1					0								0				9	Positive	Coccidioides CF and ID					Positive	Yes (1)	A. haemolyticus	FP	likely commensal	C. immitis	TP	concordant with coventional testing
98	1	0			0					0								0				0							Negative	No (0)
99	1	1			1					2								1	Positive	Coronavirus		15	Positive	AFB urine	AFB CSF	M. tuberculosis culture CSF	Quantiferon Gold	AFB BAL	Positive	Yes (1)	CMV	FP	likely commensal	HHV6	FP	likely commensal
99	2	0			0					1								0				0							Positive	No (0)	CMV	FP	likely commensal
100	1	2			1	Positive	P. aeruginosa	Klebsiella spp		1								1	Positive	Rhinovirus/enterovirus		6	Positive	Wound culture +	P. aeruginosa				Positive	No (0)	P. aeruginosa	TP	concordant with coventional testing
100	2	1			1					1								0				4	Positive	Wound fungal culture +	yeast identified				Positive	No (0)	P. aeruginosa	TP	Clinical symptoms suggest infection
100	3	0			0					0								0				0							Negative	No (0)
101	1	5			0					0								0				3							Positive	No (0)	HHV6	FP	likely commensal
102	1	0			0					0								0				0							Negative	No (0)
103	1	1			0					0								0				0							Positive	No (0)	Group A streptococcus	TP	Clinical symptoms suggest infection
104	1	0			0					0								0				0							Negative	No (0)
105	1	1			0					0								0				3	Positive	EBV Ab IgG					Positive	Yes (1)	Group A streptococcus	TP	Clinical symptoms suggest infection	EBV
106	1	1			0					0								1				5							Positive	No (0)	Human Adenovirus C	FP	likely commensal
107	1	2			1					2	Positive	Urine	Mixed flora (urine)					1				12	Positive	Adenovirus Ab	Wound culture chest S. aureus				Negative	No (0)
108	1	1			2	Positive	E. faecalis	Alpha hemolytic streptococcus		0								1				1							Positive	Yes (1)	Enterococcus spp	TP	concordant with coventional testing	B. distasonis	FP	likely commensal	C. amalonaticus	FP	likely commensal
109	1	1			1	Positive	S. pneumoniae			2								1	Positive	Influenza		1	Positive	Meningitis encephalitis panel N. meningitidis					Positive	No (0)	N. meningitidis	TP	concordant with coventional testing
111	1	1			0					0								1				6	Positive	Mycobacteria TB Complex PCR sputum	Mycoplasma Ab IgG	Quantiferon Gold			Positive	No (0)	M. tuberculosis complex	TP	concordant with coventional testing
112	1	7			1					2								1				3							Positive	Yes (1)	E. coli	TP	Clinical symptoms suggest infection	Enterobacter spp	TP	Clinical symptoms suggest infection	B. caccae	TP	Clinical symptoms suggest infection	B. merdae	TP	Clinical symptoms suggest infection	B. heaiotaomicron	FP	likely commensal	B. longum	FP	likely commensal	O. splanchnicus
112	2	1			0					1								0				0							Positive	Yes (1)	Enterococcus spp	FP	likely commensal	B. longum	FP	likely commensal
113	1	3			0					3	Positive			Mixed flora (urine)				1				10							Negative	No (0)
115	1	0			1	Positive	S. pyogenes			1	Positive	Pleural fluid	S. pyogenes					0				0							Positive	No (0)	Group A streptococcus	TP	concordant with coventional testing
116	1	0			0					0								0				1							Positive	Yes (1)	EBV	FP	likely commensal	S. marcesscens	TP	Clinical symptoms suggest infection
117	1	1			1					0								0				0							Positive	Yes (1)	H. influenzae	TP	Clinical symptoms suggest infection	HSV 1	FP	likely commensal	Bacteroides fragilis	FP	likely commensal
118	1	1			0					1	Positive	Wound	S. epidermidis					0				1							Positive	Yes (1)	H. influenzae	TP	Clinical symptoms suggest infection	A. haemolyticus	FP	likely commensal
119	1	7			0					1								1				7	Positive	EBV DNA PCR					Positive	Yes (1)	B. unifomis	FP	likely commensal	B. thetaiotaomieron	FP	likely commensal
119	2	5	Positive	S. maltophilia	0					0								0				9	Positive	Leg tissue culture S. maltophilia	Eye culture S. maltophilia				Positive	Yes (1)	Enterococcus spp	FP	likely commensal	B. fragilis	FP	likely commensal
119	3	4			1	Positive	S. maltophilia	P. acnes		0								0				7							Positive	Yes (1)	EBV	FP	likely commensal	X. axonopodis	FP	likely commensal
119	4	1			0					0								0				3							Positive	No (0)	HHV6B	FP	likely commensal
120	1	1			0					0								0				6	Positive	Sacral wound culture with E. coli, S. aureus, Group B streptococcus, Enterococcus spp, S. bovis, P. aeruginosa, C. albicans					Positive	Yes (1)	E. coli	TP	Clinical symptoms suggest infection	P. aeruginosa	TP	Clinical symptoms suggest infection	B. fragilis	TP	Clinical symptoms suggest infection	S.anginosus	TP	Clinical symptoms suggest infection
121	1	2			0					0								0				0							Positive	Yes (1)	E. coli	TP	Clinical symptoms suggest infection	A. segnis	TP	Clinical symptoms suggest infection
[truncated: 14 more columns]
